# Supplementary material for: Integrated Metabolomics and Lipidomics Analysis Reveal Remodeling of Lipid Metabolism and Amino Acid Metabolism in Glucagon Receptor–Deficient Zebrafish
Source: Front Cell Dev Biol. 2021 Jan 14;8:605979. doi: 10.3389/fcell.2020.605979 (PMC7841139; doi:10.3389/fcell.2020.605979)
Supplement: Supplementary Table 2 — KEGG pathway analysis of different metabolites. [file Table_2.XLSX]

## Sheet: Sheet1
KEGG pathway_1	KEGG pathway_2	KEGG pathway_3	No dre	No of different metabolites	Different metabolites
Metabolism	Lipid metabolism	Glycerophospholipid metabolism	dre00564	60	LPA(16:0) (-1.43); LPA(20:3) (-0.48); LPA(20:4) (-0.52); LPA(20:1) (-0.64); LPC(18:1) (-0.68); LPC(18:2) (-0.73); LPC(20:1) (-1.06); LPC(P-16:0) (-1.41); LPC(20:2) (-1.50); LPC(14:0) (-1.68); LPC(P-18:1) (-1.83); LPC(P-18:0) (-1.91); LPC(16:0) (-2.10); LPE(20:1) (-0.86); LPE(16:0) (-0.90); LPE(20:0) (-0.93); LPE(20:4) (-1.07); LPE(18:0) (-1.26); LPE(18:1) (-1.36); LPE(22:4) (-1.46); LPE(20:3) (-1…
		Arachidonic acid metabolism	dre00590	33	PC(44:8) (0.57); PC(42:5) (0.53); PC(42:11) (0.48); PC(36:6) (0.38); PC(38:8) (0.35); PC(O-40:4) (0.32); PC(P-36:3) (0.31); PC(37:2) (0.30); PC(40:5) (0.29); PC(44:6) (0.28); PC(O-40:6) (0.27); PC(42:8) (0.26); PC(30:0) (-0.30); PC(P-32:1) (-0.75); PC(32:0) (-0.75); Arachidonate (-0.93); Prostaglandin E2 (0.93); Leukotriene A4 (1.87); Leukotriene B4 (1.75); 15-OxoETE (2.23); 5(S)-HPETE (1.31); Pr…
		Linoleic acid metabolism	dre00591	20	PC(44:8) (0.57); PC(42:5) (0.53); PC(42:11) (0.48); PC(36:6) (0.38); PC(38:8) (0.35); PC(O-40:4) (0.32); PC(P-36:3) (0.31); PC(37:2) (0.30); PC(40:5) (0.29); PC(44:6) (0.28); PC(O-40:6) (0.27); PC(42:8) (0.26); PC(30:0) (-0.30); PC(P-32:1) (-0.75); PC(32:0) (-0.75); Arachidonate (-0.93); Linoleate (-0.67); Dihomolinolenate (-0.74); 9-OxoODE (-1.56); 9(S)-HODE (-1.50)
		Steroid hormone biosynthesis	dre00140	18	Progesterone (-0.94); Testosterone (1.24); Estradiol-17beta (-0.61); 4-Methylpentanal (-1.03); 5alpha-DHP (-0.74); Etiocholanolone (0.57); DHEA sulfate (0.99); Fenmetrazin (1.21); Dihydrocortisol (0.75); 17,21-dihydroxypregnenolone (-0.82); 11beta,17alpha,21-THPREG (0.91); 2-MeOE2 3g (-2.91); Testosterone glucuronide (-0.55); Allopregnanolone (-1.32); 7-Hydroxypregnenolone (1.40); 20-AHAPO (-0.83…
		alpha-Linolenic acid metabolism	dre00592	15	PC(44:8) (0.57); PC(42:5) (0.53); PC(42:11) (0.48); PC(36:6) (0.38); PC(38:8) (0.35); PC(O-40:4) (0.32); PC(P-36:3) (0.31); PC(37:2) (0.30); PC(40:5) (0.29); PC(44:6) (0.28); PC(O-40:6) (0.27); PC(42:8) (0.26); PC(30:0) (-0.30); PC(P-32:1) (-0.75); PC(32:0) (-0.75)
		Biosynthesis of unsaturated fatty acids	dre01040	12	Arachidonate (-0.93); Oelsaeure (-0.88); Linoleate (-0.67); Dihomolinolenate (-0.74); eicosapentaenoic acid (-0.92); docosahexaenoic acid (-0.68);Behenic acid (0.82); docosapentaenoic acid (-1.22); eicosatrienoic acid (-0.66); Icosadienoic acid (-0.78); Icosenoic acid (-0.72); Adrenic acid (-1.30)
		Glycerolipid metabolism	dre00561	10	LPA(16:0) (-1.43); LPA(20:3) (-0.48); LPA(20:4) (-0.52); LPA(20:1) (-0.64); TG(56:8) (0.75); TG(56:7) (0.67); TG(60:3) (0.63); TG(58:4) (0.57); TG(58:6) (-0.33); TG(62:7) (-0.38)
		Steroid biosynthesis	dre00100	3	Calcitriol (0.74); 32-hydroxylanosterol (-1.37); 5-Dehydroepisterol (0.68)
		Primary bile acid biosynthesis	dre00120	3	Chenodeoxycholate (-1.55); Taurocholic Acid (-0.67); 5-CTTL (-0.81)
		Fatty acid biosynthesis	dre00061	2	Oelsaeure (-0.88); Dodecanoic acid (1.33)
		Ether lipid metabolism	dre00565	2	PC(O-18:0) (-1.11); PC(O-20:1) (-1.16)
		Sphingolipid metabolism	dre00600	1	Phytosphingosine (1.95)
	Amino acid metabolism	Glycine, serine and threonine metabolism	dre00260	11	PS(44:8) (0.78); PS(42:5) (0.67); PS(40:6) (0.63); PS(42:8) (0.56); PS(40:1) (0.46); PS(42:2) (0.45); PS(44:6) (0.44); PS(40:8) (0.31); PS(40:2) (-0.37); PS(32:5) (-1.01); L-Aspartate (1.45)
		Tryptophan metabolism	dre00380	8	Serotonin (-1.77); Indole-3-ethanol (-0.75); N-Acetylserotonin (-1.79); Melatonin (-1.04); 6-Hydroxymelatonin (-1.85); Formyl-5-hydroxykynurenamine (-1.25); 3-Methyldioxyindole (-1.00); Skatole (-0.93)
		Arginine biosynthesis	dre00220	3	L-Aspartate (1.45); L-Arginine (-2.00); Fumarate (1.51)
		Alanine, aspartate and glutamate metabolism	dre00250	3	L-Aspartate (1.45); Fumarate (1.51); L-Asparagine (-1.49)
		Cysteine and methionine metabolism	dre00270	3	L-Aspartate (1.45); L-Homocystine (-0.63); 1PMT-Ribulose (0.78)
		Lysine degradation	dre00310	2	L-Lysine (-2.07); N(Z)-Acetyllysine (-1.08)
		Arginine and proline metabolism	dre00330	2	L-Arginine (-2.00); Glutamylgaba (0.76)
		Histidine metabolism	dre00340	2	L-Aspartate (1.45); L-Histidinol (1.30)
		Phenylalanine metabolism	dre00360	2	Fumarate (1.51); Phenylacetylglycine (-0.99)
		Valine, leucine and isoleucine biosynthesis	dre00290	1	2-aceto-2-hydroxy-butyrate (1.20)
		Tyrosine metabolism	dre00350	1	Fumarate (1.51)
	Metabolism of cofactors and vitamins	Retinol metabolism	dre00830	5	Retinol (-0.47); 13,14-Dihydro-retinol (-0.77); 18-Hydroxyretinoate (0.89); 5,6-Epoxy-atra (0.86); 9-cis-Retinal (-1.30)
		Porphyrin and chlorophyll metabolism	dre00860	5	Porphobilinogen (-2.22); Protoporphyrin (-1.51); Coproporphyrinogen I (-3.57); L-Urobilinogen (-2.65); I-Urobilinogen (-3.41)
		Ubiquinone and other terpenoid-quinone biosynthesis	dre00130	3	Vitamin K oxide (-0.90); Vitamine E (-0.68); Plastochromanol 3 (-0.91)
		Nicotinate and nicotinamide metabolism	dre00760	3	L-Aspartate (1.45); Fumarate (1.51); Nicotinurate (0.74)
		Pantothenate and CoA biosynthesis	dre00770	1	L-Aspartate (1.45)
		Biotin metabolism	dre00780	1	L-Lysine (-2.07)
	Carbohydrate metabolism	Citrate cycle (TCA cycle)	dre00020	1	Fumarate(1.51)
		Galactose metabolism	dre00052	1	Galactitol (0.63)
		Inositol phosphate metabolism	dre00562	1	PI(38:2) (0.35)
		Pyruvate metabolism	dre00620	1	Fumarate (1.51)
		Butanoate metabolism	dre00650	1	Fumarate (1.51)
	Metabolism of other amino acids	beta-Alanine metabolism	dre00410	1	L-Aspartate (1.45)
		Taurine and hypotaurine metabolism	dre00430	1	Taurocholic Acid (-0.67)
		D-Arginine and D-ornithine metabolism	dre00472	1	L-Arginine (-2.00)
		Glutathione metabolism	dre00480	1	Trypanothiondisulfid (-1.43)
	Glycan biosynthesis and metabolism	Glycosylphosphatidylinositol (GPI)-anchor biosynthesis	dre00563	10	PE(40:0) (0.93); PE(P-38:4) (0.55); PE(42:6) (0.46); PE(42:5) (0.38); PE(42:3) (0.29); PE(38:0) (0.28); PE(44:0) (-0.39); PE(46:1) (-0.52); PE(38:6) (-0.65); PI(38:2) (0.35)
	Energy metabolism	Oxidative phosphorylation	dre00190	2	Orthophosphate (-0.53); Fumarate (1.51)
	Nucleotide metabolism	Pyrimidine metabolism	dre00240	2	Uridine (0.88); Cytidine (-2.64)
	Metabolism of terpenoids and polyketides	Terpenoid backbone biosynthesis	dre00900	2	Farnesal (0.87); Farnesylcysteine (-2.89)
Cellular Processes	Cell growth and death	Ferroptosis	dre04216	2	Arachidonate (-0.93); Adrenic acid (-1.30)
		Oocyte meiosis	dre04114	1	Progesterone (-0.94)
		Necroptosis	dre04217	1	Arachidonate (-0.93)
	Transport and catabolism	Autophagy - other	dre04136	10	PE(40:0) (0.93); PE(P-38:4) (0.55); PE(42:6) (0.46); PE(42:5) (0.38); PE(42:3) (0.29); PE(38:0) (0.28); PE(44:0) (-0.39); PE(46:1) (-0.52); PE(38:6) (-0.65); PI(38:2) (0.35)
		Autophagy - animal	dre04140	10	PE(40:0) (0.93); PE(P-38:4) (0.55); PE(42:6) (0.46); PE(42:5) (0.38); PE(42:3) (0.29); PE(38:0) (0.28); PE(44:0) (-0.39); PE(46:1) (-0.52); PE(38:6) (-0.65); PI(38:2) (0.35)
	Cellular community - eukaryotes	Gap junction	dre04540	15	DG(36:4) (0.84); DG(44:9) (0.76); DG(36:3) (0.76); DG(42:2) (0.46); DG(42:9) (0.36); DG(18:1_18:2) (-0.27); DG(34:2) (-0.28); DG(36:5) (-0.34); DG(32:1) (-0.35); DG(32:0) (-0.36); LPA(16:0) (-1.43); LPA(20:3) (-0.48); LPA(20:4) (-0.52); LPA(20:1) (-0.64); Serotonin (-1.77)
	Cell motility	Regulation of actin cytoskeleton	dre04810	4	LPA(16:0) (-1.43); LPA(20:3) (-0.48); LPA(20:4) (-0.52); LPA(20:1) (-0.64)
Environmental Information Processing	Signal transduction	MAPK signaling pathway	dre04010	10	DG(36:4) (0.84); DG(44:9) (0.76); DG(36:3) (0.76); DG(42:2) (0.46); DG(42:9) (0.36); DG(18:1_18:2) (-0.27); DG(34:2) (-0.28); DG(36:5) (-0.34); DG(32:1) (-0.35); DG(32:0) (-0.36)
		ErbB signaling pathway	dre04012	10	DG(36:4) (0.84); DG(44:9) (0.76); DG(36:3) (0.76); DG(42:2) (0.46); DG(42:9) (0.36); DG(18:1_18:2) (-0.27); DG(34:2) (-0.28); DG(36:5) (-0.34); DG(32:1) (-0.35); DG(32:0) (-0.36)
		Calcium signaling pathway	dre04020	10	DG(36:4) (0.84); DG(44:9) (0.76); DG(36:3) (0.76); DG(42:2) (0.46); DG(42:9) (0.36); DG(18:1_18:2) (-0.27); DG(34:2) (-0.28); DG(36:5) (-0.34); DG(32:1) (-0.35); DG(32:0) (-0.36)
		VEGF signaling pathway	dre04370	10	DG(36:4) (0.84); DG(44:9) (0.76); DG(36:3) (0.76); DG(42:2) (0.46); DG(42:9) (0.36); DG(18:1_18:2) (-0.27); DG(34:2) (-0.28); DG(36:5) (-0.34); DG(32:1) (-0.35); DG(32:0) (-0.36)
		Apelin signaling pathway	dre04371	10	DG(36:4) (0.84); DG(44:9) (0.76); DG(36:3) (0.76); DG(42:2) (0.46); DG(42:9) (0.36); DG(18:1_18:2) (-0.27); DG(34:2) (-0.28); DG(36:5) (-0.34); DG(32:1) (-0.35); DG(32:0) (-0.36)
		Phosphatidylinositol signaling system	dre04070	1	PI(38:2) (0.35)
		mTOR signaling pathway	dre04150	1	L-Arginine (-2.00)
	Signaling molecules and interaction	Neuroactive ligand-receptor interaction	dre04080	11	LPA(16:0) (-1.43); LPA(20:3) (-0.48); LPA(20:4) (-0.52); LPA(20:1) (-0.64); PC(O-18:0) (-1.11); PC(O-20:1) (-1.16); L-Aspartate (1.45); Prostaglandin E2 (0.93); Serotonin (-1.77); Melatonin (-1.04); Leukotriene B4 (1.75)
	Membrane transport	ABC transporters	dre02010	6	Orthophosphate (-0.53); L-Lysine (-2.07); L-Aspartate (1.45); L-Arginine (-2.00); Uridine (0.88); Cytidine (-2.64)
Organismal Systems	Endocrine system	GnRH signaling pathway	dre04912	11	DG(36:4) (0.84); DG(44:9) (0.76); DG(36:3) (0.76); DG(42:2) (0.46); DG(42:9) (0.36); DG(18:1_18:2) (-0.27); DG(34:2) (-0.28); DG(36:5) (-0.34); DG(32:1) (-0.35); DG(32:0) (-0.36); Arachidonate (-0.93)
		Melanogenesis	dre04916	10	DG(36:4) (0.84); DG(44:9) (0.76); DG(36:3) (0.76); DG(42:2) (0.46); DG(42:9) (0.36); DG(18:1_18:2) (-0.27); DG(34:2) (-0.28); DG(36:5) (-0.34); DG(32:1) (-0.35); DG(32:0) (-0.36)
		Adipocytokine signaling pathway	dre04920	10	DG(36:4) (0.84); DG(44:9) (0.76); DG(36:3) (0.76); DG(42:2) (0.46); DG(42:9) (0.36); DG(18:1_18:2) (-0.27); DG(34:2) (-0.28); DG(36:5) (-0.34); DG(32:1) (-0.35); DG(32:0) (-0.36)
		PPAR signaling pathway	dre03320	2	Leukotriene B4 (1.75); 9(S)-HODE (-1.50)
		Progesterone-mediated oocyte maturation	dre04914	1	Progesterone (-0.94)
	Circulatory system	Vascular smooth muscle contraction	dre04270	11	DG(36:4) (0.84); DG(44:9) (0.76); DG(36:3) (0.76); DG(42:2) (0.46); DG(42:9) (0.36); DG(18:1_18:2) (-0.27); DG(34:2) (-0.28); DG(36:5) (-0.34); DG(32:1) (-0.35); DG(32:0) (-0.36); Arachidonate (-0.93)
		Adrenergic signaling in cardiomyocytes	dre04261	10	DG(36:4) (0.84); DG(44:9) (0.76); DG(36:3) (0.76); DG(42:2) (0.46); DG(42:9) (0.36); DG(18:1_18:2) (-0.27); DG(34:2) (-0.28); DG(36:5) (-0.34); DG(32:1) (-0.35); DG(32:0) (-0.36)
	Immune system	C-type lectin receptor signaling pathway	dre04625	11	DG(36:4) (0.84); DG(44:9) (0.76); DG(36:3) (0.76); DG(42:2) (0.46); DG(42:9) (0.36); DG(18:1_18:2) (-0.27); DG(34:2) (-0.28); DG(36:5) (-0.34); DG(32:1) (-0.35); DG(32:0) (-0.36); Prostaglandin E2 (0.93)
Genetic Information Processing	Translation	Aminoacyl-tRNA biosynthesis	dre00970	4	L-Lysine (-2.07); L-Aspartate (1.45); L-Arginine (-2.00); L-Asparagine (-1.49)
Human Diseases	Infectious disease: bacterial	Salmonella infection	dre05132	1	PI(38:2) (0.35)
