# Supplementary material for: Integrated Metabolomics and Lipidomics Analysis Reveal Remodeling of Lipid Metabolism and Amino Acid Metabolism in Glucagon Receptor–Deficient Zebrafish
Source: Front Cell Dev Biol. 2021 Jan 14;8:605979. doi: 10.3389/fcell.2020.605979 (PMC7841139; doi:10.3389/fcell.2020.605979)
Supplement: Supplementary Table 3 — Different transcripts corresponding to pathway analysis. [file Table_3.XLSX]

## Sheet: Sheet1
Gene ID	Gene symbol	Function description	Abbreviation of corresponding function	Sample	foldchange	Log2(folchange)	q value	Pathway
558437	gpat2	glycerol-3-phosphate 1-O-acyltransferase	Gapt	gcgr:wt	0.728814	-0.456378	0.066283	Glycerophospholipid metabolism
567414	agpat9l	glycerol-3-phosphate 2-O-acyltransferase	Gapt	gcgr:wt	0.768449	-0.379979	5.37771e-07	Glycerophospholipid metabolism
100004228	slc27a2b	long-chain-fatty-acid---CoA ligase	Acs3	gcgr:wt	0.70648	-0.50128	1.10546e-12	Glycerophospholipid metabolism
100006023	acsbg1	long-chain-fatty-acid---CoA ligase	Acs3	gcgr:wt	0.56527	-0.822988	2.87348e-06	Glycerophospholipid metabolism
100332846	acsl2	long-chain-fatty-acid---CoA ligase	Acs3	gcgr:wt	0.724705	-0.464534	1.59911e-10	Glycerophospholipid metabolism
445175	acsl1b	long-chain-fatty-acid---CoA ligase	Acs3	gcgr:wt	0.747613	-0.419637	1.90344e-10	Glycerophospholipid metabolism
447860	acsl5	long-chain-fatty-acid---CoA ligase	Acs3	gcgr:wt	0.784242	-0.350629	1.79293e-39	Glycerophospholipid metabolism
555308	acsl1a	long-chain-fatty-acid---CoA ligase	Acs3	gcgr:wt	0.699623	-0.51535	1.109e-24	Glycerophospholipid metabolism
566863	acsl6	long-chain-fatty-acid---CoA ligase	Acs3	gcgr:wt	0.722968	-0.467996	1.05633e-23	Glycerophospholipid metabolism
560225	cept1a	cholinephosphotransferase	Cpt	gcgr:wt	1.85911	0.894612	0.0304487	Glycerophospholipid metabolism
436731	dgat1b	diglyceride acyltransferase	Dgat	gcgr:wt	0.76589	-0.384791	2.1044e-05	Glycerophospholipid metabolism
100334794	plpp4	diacylglycerol diphosphate phosphatase / phosphatidate phosphatase	Dppl	gcgr:wt	2.67096	1.41736	3.89837e-05	Glycerophospholipid metabolism
560225	cept1a	ethanolaminephosphotransferase	Ept	gcgr:wt	1.85911	0.894612	0.0304487	Glycerophospholipid metabolism
406265	agpat4	1-acylglycerol-3-phosphate O-acyltransferase	Lpat	gcgr:wt	0.578552	-0.789482	3.60332e-10	Glycerophospholipid metabolism
572841	mboat1	1-acylglycerol-3-phosphate O-acyltransferase	Lpat	gcgr:wt	0.779121	-0.360081	0.005202	Glycerophospholipid metabolism
553683	lpcat2	lysophosphatidylcholine acyltransferase	Lpcat	gcgr:wt	0.579042	-0.788261	7.56112e-11	Glycerophospholipid metabolism
572841	mboat1	Lysophosphatidylethanolamine acyltransferase	Lpeat	gcgr:wt	0.779121	-0.360081	0.005202	Glycerophospholipid metabolism
406265	agpat4	Lysophosphatidylinositol acyltransferase	Lpiat	gcgr:wt	0.578552	-0.789482	3.60332e-10	Glycerophospholipid metabolism
393509	mboat7	Lysophosphatidylinositol acyltransferase	Lpiat	gcgr:wt	0.593095	-0.753665	1.80086e-15	Glycerophospholipid metabolism
100334794	plpp4	phosphatidate phosphatase	Pap	gcgr:wt	2.67096	1.41736	3.89837e-05	Glycerophospholipid metabolism
560638	si:ch73-21k16.1	phosphatidate phosphatase	Pap	gcgr:wt	0.775392	-0.367002	0.000178795	Glycerophospholipid metabolism
799099	lpin1	phosphatidate phosphatase	Pap	gcgr:wt	1.52087	0.604898	0	Glycerophospholipid metabolism
100002015	cds1	phosphatidate cytidylyltransferase	Pcds	gcgr:wt	0.785888	-0.347605	1.82506e-14	Glycerophospholipid metabolism
393931	ptdss1a	phosphatidylserine synthase 1	Ptdss1	gcgr:wt	1.31123	0.390921	2.83722e-11	Glycerophospholipid metabolism
436896	rarres3l	phospholipase A1	Pla1	gcgr:wt	1.50782	0.59246	2.0767e-09	Glycerophospholipid metabolism
767688	rarres3	phospholipase A1	Pla1	gcgr:wt	0.631047	-0.664181	0.00664243	Glycerophospholipid metabolism
100148818	si:ch73-55i23.1	phospholipase A2	Pla2	gcgr:wt	0.542109	-0.883345	0.000493452	Glycerophospholipid metabolism/Arachidonic acid metabolism
100149324	proca1	phospholipase A2	Pla2	gcgr:wt	0.725441	-0.46307	0.000907321	Glycerophospholipid metabolism/Arachidonic acid metabolism
406370	pla2g6	phospholipase A2	Pla2	gcgr:wt	0.825417	-0.276804	5.32816e-06	Glycerophospholipid metabolism/Arachidonic acid metabolism
406739	pla2g12b	phospholipase A2	Pla2	gcgr:wt	0.779918	-0.358605	4.91655e-22	Glycerophospholipid metabolism/Arachidonic acid metabolism
436896	rarres3l	phospholipase A2	Pla2	gcgr:wt	1.50782	0.59246	2.0767e-09	Glycerophospholipid metabolism/Arachidonic acid metabolism
492789	zgc:101699	phospholipase A2	Pla2	gcgr:wt	1.39267	0.477852	0.0160213	Glycerophospholipid metabolism/Arachidonic acid metabolism
565386	pla2g4f.2	phospholipase A2	Pla2	gcgr:wt	0.248988	-2.00585	0.0315976	Glycerophospholipid metabolism/Arachidonic acid metabolism
571738	pla2g1b	phospholipase A2	Pla2	gcgr:wt	0.628457	-0.670113	1.33732e-97	Glycerophospholipid metabolism/Arachidonic acid metabolism
641423	pla2g3	phospholipase A2	Pla2	gcgr:wt	2.1164	1.08161	0.0428463	Glycerophospholipid metabolism/Arachidonic acid metabolism
767688	rarres3	phospholipase A2	Pla2	gcgr:wt	0.631047	-0.664181	0.00664243	Glycerophospholipid metabolism/Arachidonic acid metabolism
567204	alox5a	leukotriene A4 synthase	Lta4s	gcgr:wt	0.641505	-0.640467	3.09041e-05	Arachidonic acid metabolism
573013	alox5b.1	leukotriene A4 synthase	Lta4s	gcgr:wt	3.37054	1.75298	0.00320066	Arachidonic acid metabolism
246227	ptgs2a	PG synthetase	Pgs	gcgr:wt	1.65743	0.728946	3.37688e-39	Arachidonic acid metabolism
559020	ptgs2b	PG synthetase	Pgs	gcgr:wt	1.89836	0.924756	1.28298e-30	Arachidonic acid metabolism
406449	ptges3a	prostaglandin-E synthase	Pes	gcgr:wt	1.39573	0.481025	2.24371e-35	Arachidonic acid metabolism
415227	ptges3b	prostaglandin-E synthase	Pes	gcgr:wt	0.601348	-0.733727	9.68736e-21	Arachidonic acid metabolism
544666	ptges	prostaglandin-E synthase	Pes	gcgr:wt	0.744836	-0.425006	0.00271243	Arachidonic acid metabolism
797309	cyp2j20	xenobiotic monooxygenase	Xbmo	gcgr:wt	1.25993	0.333338	0.0300653	Arachidonic acid metabolism
751701	ptgdsb.2	prostaglandin-D synthase	Pds	gcgr:wt	0.753266	-0.408769	7.13222e-85	Arachidonic acid metabolism
100334384	gpx2	glutathione peroxidase	Gshp	gcgr:wt	0.417223	-1.26111	2.48606e-05	Arachidonic acid metabolism
352926	gpx1a	glutathione peroxidase	Gshp	gcgr:wt	0.749543	-0.415917	7.75127e-21	Arachidonic acid metabolism
393191	gpx8	glutathione peroxidase	Gshp	gcgr:wt	0.720236	-0.473458	0.00379309	Arachidonic acid metabolism
552981	gpx7	glutathione peroxidase	Gshp	gcgr:wt	0.616542	-0.69773	0.0118956	Arachidonic acid metabolism
570455	cyp7b1	CYP7B1 oxysterol 7alpha-hydroxylase	Cyp7b1	gcgr:wt	0.746277	-0.422217	1.54251e-07	Cholesterol metabolism
791124	cyp11c1	steroid 11beta/18-hydroxylase	Cyp11c1	gcgr:wt	1.80293	0.850342	3.56414e-11	Cholesterol metabolism
394148	cyp7a1	cholesterol 7alpha-hydroxylase	Cyp7a1	gcgr:wt	0.687262	-0.541067	1.38151e-30	Cholesterol metabolism
559097	cyp7a1b	cholesterol 7alpha-hydroxylase	Cyp7a1	gcgr:wt	0.775934	-0.365994	0.0402918	Cholesterol metabolism
777792	sult2st3	hydroxysteroid sulfotransferase	Hst	gcgr:wt	0.612633	-0.706905	2.92134e-11	Cholesterol metabolism
402795	sts	steryl-sulfatase	Sts	gcgr:wt	0.647891	-0.626176	5.44529e-07	Cholesterol metabolism
100002993	ugt5e1	glucuronosyltransferase	Gt	gcgr:wt	0.718199	-0.477544	4.45492e-05	Cholesterol metabolism
100006320	ugt2a1	glucuronosyltransferase	Gt	gcgr:wt	1.3533	0.436477	0.000277499	Cholesterol metabolism
100379286	ugt1a2	glucuronosyltransferase	Gt	gcgr:wt	0.292843	-1.7718	2.57349e-17	Cholesterol metabolism
100384891	ugt1a7	glucuronosyltransferase	Gt	gcgr:wt	0.378056	-1.40333	1.12485e-59	Cholesterol metabolism
100384893	ugt1b2	glucuronosyltransferase	Gt	gcgr:wt	0.374167	-1.41824	5.11562e-06	Cholesterol metabolism
100384897	ugt1a5	glucuronosyltransferase	Gt	gcgr:wt	0.797863	-0.325787	0.0130494	Cholesterol metabolism
100384898	ugt2b3	glucuronosyltransferase	Gt	gcgr:wt	0.445073	-1.16788	1.84925e-31	Cholesterol metabolism
100415791	ugt5b1	glucuronosyltransferase	Gt	gcgr:wt	0.417753	-1.25928	4.75893e-21	Cholesterol metabolism
100415794	ugt5d1	glucuronosyltransferase	Gt	gcgr:wt	0.505757	-0.983484	5.97291e-06	Cholesterol metabolism
100415799	ugt5b2	glucuronosyltransferase	Gt	gcgr:wt	0.762972	-0.390298	4.77647e-05	Cholesterol metabolism
406731	ugt1ab	glucuronosyltransferase	Gt	gcgr:wt	0.135931	-2.87906	2.80703e-65	Cholesterol metabolism
553952	ugt2a2	glucuronosyltransferase	Gt	gcgr:wt	0.47796	-1.06504	5.18432e-21	Cholesterol metabolism
556049	ugt5g2	glucuronosyltransferase	Gt	gcgr:wt	0.373482	-1.42089	0.0201199	Cholesterol metabolism
558508	ugt1b1	glucuronosyltransferase	Gt	gcgr:wt	0.699783	-0.515021	1.86e-06	Cholesterol metabolism
641479	ugt5a1	glucuronosyltransferase	Gt	gcgr:wt	0.59971	-0.737663	0.000501462	Cholesterol metabolism
641488	ugt1a1	glucuronosyltransferase	Gt	gcgr:wt	0.347765	-1.52381	1.50143e-122	Cholesterol metabolism
751669	ugt5c2	glucuronosyltransferase	Gt	gcgr:wt	0.564429	-0.825137	0.000105544	Cholesterol metabolism
767756	ugt5a2	glucuronosyltransferase	Gt	gcgr:wt	1.61599	0.692422	0.000581678	Cholesterol metabolism
791210	ugt5b4	glucuronosyltransferase	Gt	gcgr:wt	0.477832	-1.06542	3.30867e-51	Cholesterol metabolism
791613	ugt2a4	glucuronosyltransferase	Gt	gcgr:wt	0.185703	-2.42893	1.25303e-25	Cholesterol metabolism
792506	ugt2b6	glucuronosyltransferase	Gt	gcgr:wt	0.593756	-0.752059	2.17469e-07	Cholesterol metabolism
797211	ugt2a6	glucuronosyltransferase	Gt	gcgr:wt	0.618565	-0.693003	2.67953e-07	Cholesterol metabolism
561372	comta	catechol O-methyltransferase	Comt	gcgr:wt	0.721479	-0.470971	7.66884e-14	Cholesterol metabolism
565370	comtb	catechol O-methyltransferase	Comt	gcgr:wt	0.696337	-0.522142	2.95311e-08	Cholesterol metabolism
550388	srd5a2b	steroid 5alpha-hydrogenase	Srd	gcgr:wt	0.65886	-0.601955	0.00219507	Cholesterol metabolism
550398	srd5a2a	steroid 5alpha-hydrogenase	Srd	gcgr:wt	1.31396	0.393924	1.00795e-07	Cholesterol metabolism
560717	srd5a3	steroid 5alpha-hydrogenase	Srd	gcgr:wt	0.71584	-0.48229	0.0010919	Cholesterol metabolism
322341	cyp27a1.4	sterol 27-hydroxylase	Cyp27a1	gcgr:wt	0.395408	-1.33858	6.37104e-09	Cholesterol metabolism
565876	si:dkey-91i10.3	sterol 27-hydroxylase	Cyp27a1	gcgr:wt	1.41732	0.503161	2.93172e-06	Cholesterol metabolism
723999	zgc:136333	sterol 27-hydroxylase	Cyp27a1	gcgr:wt	0.484428	-1.04565	3.34757e-12	Cholesterol metabolism
795106	cyp27a1.2	sterol 27-hydroxylase	Cyp27a1	gcgr:wt	0.628004	-0.671155	0.0017312	Cholesterol metabolism
557716	nags	N-acetylglutamate synthase	Nags	gcgr:wt	0.24429	-2.03333	5.41568e-07	Ureagenesis
555623	cps1	carbamoyl-phosphate synthase (ammonia)	Cps1	gcgr:wt	0.694667	-0.525606	0.000124705	Ureagenesis
100006303	gls2a	glutaminase	Gls	gcgr:wt	1.20772	0.272286	2.66e-22	Ureagenesis
564147	glsa	glutaminase	Gls	gcgr:wt	0.768341	-0.380181	2.037e-25	Ureagenesis
797748	glsl	glutaminase	Gls	gcgr:wt	0.676639	-0.563542	0.00355109	Ureagenesis
794667	otc	ornithine carbamoyltransferase	Otc	gcgr:wt	0.614587	-0.702312	4.32513e-07	Ureagenesis
352943	tph1a	tryptophan hydroxylase	Tph	gcgr:wt	1.4012	0.486664	0.00164798	Tryptophan metabolism
415103	tph1b	tryptophan hydroxylase	Tph	gcgr:wt	1.34704	0.429796	0.00600367	Tryptophan metabolism
571967	ido1	indoleamine 2,3-dioxygenase	Ido1	gcgr:wt	0.449061	-1.15502	7.57568e-31	Tryptophan metabolism
30685	aanat2	aralkylamine N-acetyltransferase	Aanat	gcgr:wt	0.711394	-0.491279	0.0331452	Tryptophan metabolism
393677	aanat1	aralkylamine N-acetyltransferase	Aanat	gcgr:wt	0.660473	-0.598428	0.00774269	Tryptophan metabolism
100141344	asmt	acetylserotonin O-methyltransferase	Asmt	gcgr:wt	0.643751	-0.635426	6.37511e-05	Tryptophan metabolism
568256	asmt2	acetylserotonin O-methyltransferase	Asmt	gcgr:wt	1.48583	0.571269	1.86442e-06	Tryptophan metabolism
337166	il4i1	L-amino-acid oxidase	Laao	gcgr:wt	0.0390569	-4.67828	3.18577e-24	Tryptophan metabolism
404730	mao	monoamine oxidase	Mao	gcgr:wt	0.774192	-0.369236	8.33507e-28	Tryptophan metabolism
558050	si:ch211-127i16.2	monoamine oxidase	Mao	gcgr:wt	0.594566	-0.750092	4.09445e-22	Tryptophan metabolism
100000026	aldh3a1	CoA-independent aldehyde dehydrogenase	Nad	gcgr:wt	0.547056	-0.870241	2.70065e-26	Tryptophan metabolism
100006238	aldh9a1a.2	CoA-independent aldehyde dehydrogenase	Nad	gcgr:wt	0.593626	-0.752374	2.86826e-14	Tryptophan metabolism
100536795	wu:fb14d09	CoA-independent aldehyde dehydrogenase	Nad	gcgr:wt	0.463554	-1.10919	4.93979e-20	Tryptophan metabolism
368239	aldh2.2	CoA-independent aldehyde dehydrogenase	Nad	gcgr:wt	0.575744	-0.7965	9.66487e-71	Tryptophan metabolism
399481	aldh9a1b	CoA-independent aldehyde dehydrogenase	Nad	gcgr:wt	0.770203	-0.37669	8.78103e-05	Tryptophan metabolism
447920	aldh3a2b	CoA-independent aldehyde dehydrogenase	Nad	gcgr:wt	0.522691	-0.935971	1.84881e-32	Tryptophan metabolism
492710	aldh16a1	CoA-independent aldehyde dehydrogenase	Nad	gcgr:wt	0.757041	-0.401556	9.74051e-09	Tryptophan metabolism
